# Supplementary material for: Effect of Ginseng Extracts on the Improvement of Osteopathic and Arthritis Symptoms in Women with Osteopenia: A Randomized, Double-Blind, Placebo-Controlled Clinical Trial
Source: Nutrients. 2021 Sep 24;13(10):3352. doi: 10.3390/nu13103352 (PMC8539988; doi:10.3390/nu13103352)
Supplement: Supplementary file 1 [file nutrients-13-03352-s001.zip]

Archive with 1 entries (1 files):
- nutrients-1373217-supplementary.pdf
